# Supplementary material for: Structural basis for recruitment of TASL by SLC15A4 in human endolysosomal TLR signaling
Source: Nat Commun. 2023 Oct 20;14:6627. doi: 10.1038/s41467-023-42210-9 (PMC10589346; doi:10.1038/s41467-023-42210-9)
Supplement: Supplementary file 4 — Source Data [file 41467_2023_42210_MOESM4_ESM.xlsx]

## Sheet: Figure 2c
Fig. 2c

## Sheet: Figure 2d
Fig. 2d

## Sheet: Figure 2e
Fig. 2e								sgREN ctrl-	sgREN ctrl+	TASL-KO-Mock-	TASL-KO-Mock+	TASL-KO-WT-	TASL-KO-WT+	TASL-KO-S3A-	TASL-KO-S3A+	TASL-KO-E4K-	TASL-KO-E4K+	TASL-KO-Y6A-	TASL-KO-Y6A+
								606.626	6371.84	550.38	690.995	606.626	5837.5	634.749	5865.63	634.749	690.995	634.749	2153.39
								606.626	5584.4	634.749	972.225	578.503	5584.4	606.626	5809.38	550.38	1787.79	578.503	2265.88
								466.011	4543.85	550.38	1140.96	522.257	6540.58	494.134	4881.32	522.257	1337.82	494.134	2181.51
								'-' indicates unstimulated, '+' indicates R848 stimulated. IL-8 (pg/ml)

## Sheet: Figure 2f
Fig. 2f									sgREN ctrl-	sgREN ctrl+	S15A4-KO-Mock-	S15A4-KO-Mock+	S15A4-KO-WT-	S15A4-KO-WT+	S15A4-KO-R48A-	S15A4-KO-R48A+	S15A4-KO-K384A-	S15A4-KO-K384A+	S15A4-KO-E465K-	S15A4-KO-E465K+
									466.011	6147.84	522.257	1130.09	494.134	7693.85	466.011	1889.53	437.888	2947.33	466.011	641.872
									437.888	6419.07	494.134	804.61	409.765	7341.25	466.011	2893.08	437.888	2730.34	437.888	750.364
									466.011	4249.23	494.134	804.61	437.888	6364.82	466.011	2920.2	466.011	2160.76	494.134	777.487
									' '-' indicates unstimulated, '+' indicates R848 stimulated. IL-8 (pg/ml)

## Sheet: Sup.Figure 1b
Sup.Fig. 1b

## Sheet: Sup.Figure 1d and 2g
Sup.Fig. 1d and 2g

## Sheet: Sup.Figure 2d
Sup.Fig. 2d

## Sheet: Sup.Figure 6a
Sup.Fig. 6a

## Sheet: Sup.Figure 6b
Sup.Fig. 6b
TNF (ng/ml)
	Unstim			R848 5μg/ml
sgRen GFP	224.692	68.5593	37.3938	2005.25	2169.91	2388.19
sgTASL GFP	0	0	0	56.0261	311.261	199.788
sgTASL WT	108.964	0	0	2915.93	2182.39	2791.04
sgTASL S3A	0	0	21.636	2068.27	1950.64	1792.84
sgTASL E4K	21.636	0	0	85.1108	90.4464	416.17
sgTASL Y6A	289.797	0	11.9081	639.94	542.785	767.636
CCL2 (ng/ml)
	Unstim			R848 5μg/ml
sgRen GFP	0	0	4685.56	19109.3	23596.6
sgTASL GFP	0	0	0	0	0	0
sgTASL WT	0	0	0	37262.6	22018.9	31966.6
sgTASL S3A	0	0	0	20357.3	16866	16252.7
sgTASL E4K	0	0	0	0	0	0
sgTASL Y6A	0	0	0	9816.22	0	0

## Sheet: Sup.Figure 6c
Sup.Fig. 6c
IFN-beta Relative expression to HPRT1; R848 5ug/ml
	0h		1.5h		3h
gRen eGFP	0.00492157	0.00597574	0.371989	0.266708	0.405189	0.230579
sgTASL eGFP	0.00460261	0.00496726	0.070969	0.0491499	0.0572466	0.037856
sgTASL WT	0.00806934	0.00638986	0.125579	0.116091	0.251448	0.0960547
sgTASL S3A	0.00410046	0.00457081	0.0314674	0.065759	0.0278406	0.0381193
sgTASL E4K	0.0041481	0.0050366	0.03125	0.042492	0.0169802	0.0252075
sgTASL Y6A	0.00289946	0.00319493	0.0105985	0.0179899	0.0102138	0.0117055

[truncated: 6 more sheets: Sup.Figure 6d, Sup.Figure 6e, Sup.Figure 6f, Sup.Figure 6g, Sup.Figure 6h, Sup.Figure 9d]
